# Supplementary material for: Environmental Compatibility of Penicillium rubens Strain 212: Impact on Indigenous Soil Fungal Community Dynamics
Source: J Fungi (Basel). 2025 Nov 29;11(12):852. doi: 10.3390/jof11120852 (PMC12733579; doi:10.3390/jof11120852)
Supplement: Supplementary file 1 [file jof-11-00852-s001.zip]

Archive with 1 entries (1 files):
- jof-3956043-supplementary.pdf
